# Supplementary material for: Experiences with an Advance Care Planning Intervention for Children with Life-Limiting Conditions: A Qualitative Study of Families and Clinicians Using the IMplementing Pediatric Advance Care Planning Toolkit
Source: Children (Basel). 2026 Mar 31;13(4):486. doi: 10.3390/children13040486 (PMC13114344; doi:10.3390/children13040486)
Supplement: Supplementary file 1 [file children-13-00486-s001.zip]

Archive with 1 entries (1 files):
- children-4184695-supplementary.pdf
